# Supplementary material for: Impaired natural killer cell migration in HIV-infected individuals is caused by TIGIT-mediated inhibition of HIF-1α-dependent glycolysis
Source: Cell Death Dis. 2025 Nov 7;16(1):805. doi: 10.1038/s41419-025-08039-4 (PMC12594964; doi:10.1038/s41419-025-08039-4)
Supplement: Supplementary file 5 — Full and uncropped western blots [file 41419_2025_8039_MOESM5_ESM.zip]

Archive with 24 entries (16 files):
- Supplementary Materials-Full and uncropped western blots/
- Supplementary Materials-Full and uncropped western blots/Supplementary Figure 1 Full and uncropped western blots/
- Supplementary Materials-Full and uncropped western blots/Supplementary Figure 1 Full and uncropped western blots/Actin.jpg
- Supplementary Materials-Full and uncropped western blots/Supplementary Figure 1 Full and uncropped western blots/p-AKT.jpg
- Supplementary Materials-Full and uncropped western blots/Supplementary Figure 1 Full and uncropped western blots/p-ERK.jpg
- Supplementary Materials-Full and uncropped western blots/Supplementary Figure 1 Full and uncropped western blots/p-S6.jpg
- Supplementary Materials-Full and uncropped western blots/Supplementary Figure 2 Full and uncropped western blots/
- Supplementary Materials-Full and uncropped western blots/Supplementary Figure 2 Full and uncropped western blots/Supplementary Figure 2F/
- Supplementary Materials-Full and uncropped western blots/Supplementary Figure 2 Full and uncropped western blots/Supplementary Figure 2F/Actin 1.jpg
- Supplementary Materials-Full and uncropped western blots/Supplementary Figure 2 Full and uncropped western blots/Supplementary Figure 2F/AKT.jpg
- Supplementary Materials-Full and uncropped western blots/Supplementary Figure 2 Full and uncropped western blots/Supplementary Figure 2F/p-AKT.jpg
- Supplementary Materials-Full and uncropped western blots/Supplementary Figure 2 Full and uncropped western blots/Supplementary Figure 2F/p-S6.png
- Supplementary Materials-Full and uncropped western blots/Supplementary Figure 2 Full and uncropped western blots/Supplementary Figure 2F/S6.png
- Supplementary Materials-Full and uncropped western blots/Supplementary Figure 2 Full and uncropped western blots/Supplementary Figure 2G/
- Supplementary Materials-Full and uncropped western blots/Supplementary Figure 2 Full and uncropped western blots/Supplementary Figure 2G/Actin.jpg
- Supplementary Materials-Full and uncropped western blots/Supplementary Figure 2 Full and uncropped western blots/Supplementary Figure 2G/ERK.png
- Supplementary Materials-Full and uncropped western blots/Supplementary Figure 2 Full and uncropped western blots/Supplementary Figure 2G/p-ERK.png
- Supplementary Materials-Full and uncropped western blots/Supplementary Figure 3 Full and uncropped western blots/
- Supplementary Materials-Full and uncropped western blots/Supplementary Figure 3 Full and uncropped western blots/Supplementary Figure 3C/
- Supplementary Materials-Full and uncropped western blots/Supplementary Figure 3 Full and uncropped western blots/Supplementary Figure 3C/Actin.jpg
- Supplementary Materials-Full and uncropped western blots/Supplementary Figure 3 Full and uncropped western blots/Supplementary Figure 3C/HIF-1α.jpg
- Supplementary Materials-Full and uncropped western blots/Supplementary Figure 3 Full and uncropped western blots/Supplementary Figure 3H/
- Supplementary Materials-Full and uncropped western blots/Supplementary Figure 3 Full and uncropped western blots/Supplementary Figure 3H/Actin.tif
- Supplementary Materials-Full and uncropped western blots/Supplementary Figure 3 Full and uncropped western blots/Supplementary Figure 3H/HIF-1α.tif
